# Supplementary material for: Validity of Wearable Inertial Sensors for Postural Sway Analysis: A Systematic Review
Source: Diagnostics (Basel). 2026 Jul 4;16(13):2101. doi: 10.3390/diagnostics16132101 (PMC13360212; doi:10.3390/diagnostics16132101)
Supplement: Supplementary file 1 [file diagnostics-16-02101-s001.zip]

Archive with 1 entries (1 files):
- diagnostics-4368574-supplementary.pdf
